# Supplementary material for: Theoretically Guided Iterative Design of the Sense2Quit App for Tobacco Cessation in Persons Living with HIV
Source: Int J Environ Res Public Health. 2023 Feb 27;20(5):4219. doi: 10.3390/ijerph20054219 (PMC10001855; doi:10.3390/ijerph20054219)
Supplement: Supplementary file 1 [file ijerph-20-04219-s001.zip]

Archive with 1 entries (1 files):
- ijerph-2223031-supplementary.pdf
